# Supplementary material for: Characterization of the Streptomyces coelicolor Glycoproteome Reveals Glycoproteins Important for Cell Wall Biogenesis
Source: mBio. 2019 Jun 25;10(3):e01092-19. doi: 10.1128/mBio.01092-19 (PMC6593405; doi:10.1128/mBio.01092-19)
Supplement: DATA SET S1 [file mBio.01092-19-sd001.xlsx]

## Sheet: All glycopeptides
SCO Number	Expect score¹	Peptide sequence	# Hex²	Site allocation	MD-score³	Method	Time point	Precursor ion m/z	Charge	Scan	Retention time (min)
SCO0472	0.00021	GGGSTPSATPAASVQDPLVATFDGGLYILDGK	9	-	-	CID	35	1507.67	3	-	136.5
SCO0472	0.01	GGGSTPSATPAASVQDPLVATFDGGLYILDGK	9	-	-	CID	35	1507.67	3	-	136.5
SCO0996	3e-05	ATAPSAEGFPVTIDNCGVK	3	-	-	CID	20	1210.56	2	-	75.7
SCO0996	0.00082	ATAPSAEGFPVTIDNCGVK	2	-	-	HCD_IT	43	753.352	3	46383	N/A
SCO0996	0.021	ATAPSAEGFPVTIDNCGVK	3	-	-	HCD_IT	43	1210.55	2	45042	N/A
SCO1714	0.019	TVTEPAADR	3	-	-	CID	35	723.318	2	-	25.9
SCO2035	0.0066	DDGSESAGPVVAPSGAQGK	2	-	-	HCD_IT	43	1026.96	2	14239	N/A
SCO2096	0.0059	KLDACPNESAVAVPVTGDDGPK	3	-	-	HCD_IT	43	909.42	3	26945	N/A
SCO2156	0.0015	EGTFLGKCAELCGVDHSR	1	-	-	HCD_IT	43	733.33	3	25242	N/A
SCO2838	0.002	AAGAGITQQPK	2	T7	Only possible site	ETD_IT	43	683.341	2	2576	-
SCO2963	0.0065	GRGSSDADR	1	-	-	ETD_IT	43	541.738	2	8834	-
SCO3044	3.2e-05	GDAGQPSDEPAADSEIGVLVQNATR	3	-	-	HCD_IT	43	995.119	3	63502	-
SCO3044	0.0064	GDAGQPSDEPAADSEIGVLVQNATR	3	-	-	HCD_IT	43	995.117	3	63661	-
SCO3046	3.1e-06	VAKPTPNAAGQTPLNILVIGSDAR	2	T5	32	ETD_OT	43	909.82	3	Sum of 2 scans in range 22872 to 22874	-
SCO3046	8.6e-05	VAKPTPNAAGQTPLNILVIGSDAR	2	-	-	HCD_IT	43	909.818	3	56534	-
SCO3184	1.1e-05	ATVETAAPDRGDGYGVALR	1	-	4.1	ETD_OT	43	694.342	3	9131	-
SCO3184	0.00026	ATVETAAPDRGDGYGVALR	1	-	8.4	ETD_IT	43	694.343	3	10892	-
SCO3184	0.0016	ATVETAAPDRGDGYGVALR	1	-	2.1	ETD_OT	43	694.343	3	Sum of 2 scans in range 10601 to 10603	-
SCO3184	0.0014	KATVETAAPDRGDGYGVALR	1	-	-	HCD_IT	43	737.041	3	Sum of scans in range 16301 to 16323	-
SCO3184	0.045	KATVETAAPDRGDGYGVALR	1	-	-	HCD_IT	43	737.042	3	16390	-
SCO3353	1.6e-05	KPSAPECGTPPAGSAK	2	T9	35.2	ETD_OT	43	626.96	3	2027	-
SCO3353	0.00055	KPSAPECGTPPAGSAK	2	-	-	HCD_IT	43	939.937	2	4189	-
SCO3353	0.00071	KPSAPECGTPPAGSAK	3	-	-	HCD_IT	43	680.977	3	4050	-
SCO3353	0.00078	KPSAPECGTPPAGSAK	2	T9	28.2	ETD_IT	43	626.959	3	2303	-
SCO3353	0.0015	KPSAPECGTPPAGSAK	3	T9	15.5	ETD_OT	43	680.978	3	1965	-
SCO3353	0.0016	KPSAPECGTPPAGSAK	3	T9	23.5	ETD_IT	43	680.977	3	2241	-
SCO3357	0.029	ASPSKAPDRVDAVR	6	-	-	ETD_IT	43	814.373	3	2155	-
SCO3357	0.00076	DEGPAHADAVGGAGSASPAPAAK	6	S15 S17	Manual assignment	ETD_OT	43	992.759	3	Sum of 2 scans in range 2970 to 2972	-
SCO3357	0.013	DEGPAHADAVGGAGSASPAPAAK	6	-	-	CID	43	992.761	3	-	35.9
SCO3540	5.5e-05	ATPAELSPYYEQK	2	-	-	CID	35	910.927	2	-	53.2
SCO3540	0.019	ATPAELSPYYEQK	2	T2	Manual assignment	CID	43	910.921	2	-	56.4
SCO4130	6.5e-05	TSATAPSGTRPVQSGFAHDAQGAQSAAANYAVALGSDGMFDK	2	-	-	HCD_IT	43	1109.51	4	58511	-
SCO4130	0.00036	TSATAPSGTRPVQSGFAHDAQGAQSAAANYAVALGSDGMFDK	2	-	4.7	HCD_IT	43	1109.51	4	Sum of 2 scans in range 23637to 23639	-
SCO4130	0.0098	TSATAPSGTRPVQSGFAHDAQGAQSAAANYAVALGSDGMFDK	2	-	-	HCD_IT	43	1113.51	4	Sum of 2 scans in range 21239 to 21241	-
SCO4141	0.00021	TPQPPATEDTRPGR	1	T1	27.8	ETD_OT	43	562.277	3	Sum of 2 scans in range 2571 to 2584	-
SCO4141	0.0041	TPQPPATEDTRPGR	1	T1	13	ETD_OT	43	562.277	3	2323	-
SCO4141	0.0061	TPQPPATEDTRPGR	1	T1	21.7	ETD_IT	43	562.278	3	Sum of 2 scans in range 2611 to 2665	-
SCO4141	0.037	TPQPPATEDTRPGR	1	-	-	HCD_IT	43	842.91	2	5650	-
SCO4141	0.04	TPQPPATEDTRPGR	1	-	-	CID	60	562.28	3	-	31.2
SCO4142	0.00078	ADTLPATKSFLNYMASEDGQGLLADAGYAPMPTEIITK	1	-	-	HCD_IT	43	1388.34	3	91188	-
SCO4142	0.048	CDDAKGQLQASGSSAQK	1	-	-	HCD_IT	43	956.933	2	4208	-
SCO4142	0.0081	DGIKTVDVK	1	T5	Only possible site	ETD_OT	43	379.541	3	3598	-
SCO4142	3.6e-05	GGQSAQGSSGLAGQVKQTPGAISYFELSYAK	1	-	-	HCD_IT	43	1083.87	3	58627	-
SCO4142	0.0028	QTPGAISYFELSYAKDGIK	1	S12	24.8	ETD_IT	43	750.712	3	24203	-
SCO4142	0.0019	TAAAEPVKATVENATAAIGAAK	1	-	-	HCD_IT	43	739.725	3	42536	-
SCO4142	0.017	TAAAEPVKATVENATAAIGAAK	1	-	0.8	ETD_IT	43	739.725	3	Sum of 2 scans in range 18332 to 18361	-
SCO4142	0.014	VCKDGQAIDLPMVGGPIAVGFNVTGVDSLVLDAPTMAK	1	-	-	HCD_IT	43	1345.34	3	92043	-
SCO4256	0.018	GGGGGGGGESKKPKPPVR	3	S10	Only possible site	ETD_OT	43	527.764	4	Sum of 2 scans in range 1711 to 1712	-
SCO4307	0.006	LIYAGAGTAGR	1	T8	Only possible site	ETD_IT	43	404.545	3	6751	-
SCO4548	0.00042	TTSSSSSTAPSAPSAPR	1	-	-	HCD_IT	43	877.408	2	6204	-
SCO4739	1.1e-08	TEQSASAGGAEESAPAGK	3	-	-	CID	20	1067.46	2	-	25.7
SCO4739	4.1e-06	TEQSASAGGAEESAPAGK	4	-	-	CID	20	1148.48	2	-	25.1
SCO4739	0.00025	TEQSASAGGAEESAPAGK	6	-	-	CID	20	874.023	3	-	24.3
SCO4739	0.00034	TEQSASAGGAEESAPAGK	9	-	-	CID	20	1036.08	3	-	23.6
SCO4739	0.0011	TEQSASAGGAEESAPAGK	8	-	-	CID	20	982.061	3	-	23.7
SCO4739	0.0018	TEQSASAGGAEESAPAGK	8	-	-	CID	20	982.06	3	-	23.8
SCO4739	0.0022	TEQSASAGGAEESAPAGK	8	-	-	CID	20	982.061	3	-	23.9
SCO4739	0.0025	TEQSASAGGAEESAPAGK	5	-	-	CID	20	1229.5	2	-	24.8
SCO4739	0.0041	TEQSASAGGAEESAPAGK	8	-	-	CID	60	982.063	3	-	23.8
SCO4739	0.0045	TEQSASAGGAEESAPAGK	8	-	-	CID	35	982.063	3	-	23.3
SCO4739	0.0087	TEQSASAGGAEESAPAGK	9	-	-	CID	35	1036.08	3	-	23.1
SCO4739	0.012	TEQSASAGGAEESAPAGK	7	-	-	CID	20	928.04	3	-	24.1
SCO4739	0.029	TEQSASAGGAEESAPAGK	7	-	-	CID	20	928.045	3	-	24.3
SCO4739	0.031	TEQSASAGGAEESAPAGK	8	-	-	CID	35	982.063	3	-	23.4
SCO4739	0.034	TEQSASAGGAEESAPAGK	8	-	-	CID	20	982.063	3	-	23.8
SCO4847	0.0003	SATAASPSAEASGEAGGTGK	9	-	-	CID	35	1055.76	3	-	59.5
SCO4847	0.00083	SATAASPSAEASGEAGGTGK	9	-	-	CID	20	1055.76	3	-	59.5
SCO4885	8.1e-07	SDQAPEPGFADSPYITVTFR	1	-	-	HCD_IT	43	1180.55	2	71923	-
SCO4905	0.0091	ATEVPTDYGPAPSR	3	-	-	CID	60	973.935	2	-	46.7
SCO4905	1.6e-08	ATPGLPAQVFLLCGSSLVAVDR	3	-	-	CID	20	919.788	3	-	121.6
SCO4905	7.2e-05	ATPGLPAQVFLLCGSSLVAVDR	2	-	-	HCD_IT	43	865.779	3	88724	-
SCO4905	0.00019	ATPGLPAQVFLLCGSSLVAVDR	2	-	-	CID	20	865.783	3	-	122.5
SCO4905	0.024	ATPGLPAQVFLLCGSSLVAVDR	3	-	-	HCD_IT	43	919.795	3	88232	-
SCO4934	0.00019	TSQAEVDEAAAK	2	-	-	CID	35	772.341	2	-	27.4
SCO4934	0.00019	TSQAEVDEAAAK	2	-	-	CID	60	772.35	2	-	27.7
SCO4934	0.00024	TSQAEVDEAAAK	3	-	-	CID	35	853.368	2	-	27
SCO4934	0.0036	TSQAEVDEAAAK	3	-	-	CID	43	853.373	2	-	30.1
SCO4934	0.023	TSQAEVDEAAAK	3	-	-	CID	20	853.378	2	-	27.9
SCO4934	0.024	TSQAEVDEAAAK	3	-	-	CID	60	853.375	2	-	27.4
SCO4968	9.1e-06	VDFKEPAEQDASAGPEAKPQR	1	S12	Only possible site	ETD_OT	43	811.392	3	Sum of 2 scans in range 6230 to 6232	-
SCO4968	0.032	VDFKEPAEQDASAGPEAKPQR	1	S12	Only possible site	HCD_IT	43	811.391	3	13570	-
SCO5115	0.0089	AVDGLSFDLER	1	S6	Only possible site	CID	60	692.336	2	-	103.6
SCO5204	0.012	QVQSQFNSEQDIAESIR	1	-	-	CID	43	1071	2	-	73.2
SCO5646	0.0059	AILTKDNPQGDVFFGVDNTLLSR	1	-	-	HCD_IT	43	894.792	3	72287	-
SCO5736	0.0005	EGDTGSPEVQVALLSR	1	-	-	CID	20	910.45	2	-	79.3
SCO5751	0.00044	KPADPKPEPSDSAIAAAPADKVTVK	6	S10 S12	31.8	ETD_OT	43	869.67	4	Sum of 4 scans in range 4856 to 4896	-
SCO5751	0.0029	KPADPKPEPSDSAIAAAPADKVTVK	6	S10 S12	28	ETD_OT	43	695.938	5	4335	-
SCO5776	0.0013	SEKVDFAGPYLLAHQDVLIR	1	S1	Only possible site	HCD_IT	43	609.072	4	60208	-
SCO5818	0.041	SPHAARLAALVTK	3	S1, T12	Manual assignment	CID	60	910.982	2	-	128.8
SCO6558	0.012	IPDITLER	1	T5	Only possible site	CID	43	559.797	2	-	87.9
SCO6558	0.046	IPDITLER	1	T5	Only possible site	CID	43	559.798	2	-	85.6
SCO7218	0.00066	ASSGGHYPVTVENCGEK	3	-	7.8	ETD_OT	43	759.99	3	Sum of 2 scans in range 3702 to 3705	-
SCO7218	0.027	ASSGGHYPVTVENCGEK	3	-	-	ETD_OT	43	759.99	3	3332	-
SCO7218	0.0047	ASSGGHYPVTVENCGEKLTFEK	3	-	6.1	ETD_IT	43	724.83	4	11845	-
