# Supplementary material for: Characterization of the Streptomyces coelicolor Glycoproteome Reveals Glycoproteins Important for Cell Wall Biogenesis
Source: mBio. 2019 Jun 25;10(3):e01092-19. doi: 10.1128/mBio.01092-19 (PMC6593405; doi:10.1128/mBio.01092-19)
Supplement: DATA SET S3 [file mBio.01092-19-sd003.xlsx]

## Sheet: Sheet1
Dataset S3. Antibiotic disc diffusion assay data.
TK008
		J1929					DT1025					DT3017					TK008 (sco4934-)
		Zone of inhibition (mm)			Average	SEM	Zone of inhibition (mm)			Average	SEM	Zone of inhibition (mm)			Average	SEM	Zone of inhibition (mm)			Average	SEM	vs J1929
Antibiotic	conc (μg/disc)	1	2	3			1	2	3			1	2	3			1	2	3			p-value
Vancomycin	40	1	1	2	1.33333	0.333333	2	3	2	2.33333	0.333333	31	29	25	28.3333	1.76383	2	2	2	2	0	0.183503
Vancomycin	4	0	0	0	0	0	0	0	0	0	0	23	23	20	22	1	0	0	0	0	0	-
Vancomycin	0.4	0	0	0	0	0	0	0	0	0	0	14	13	11	12.6667	0.881917	0	0	0	0	0	-
Vancomycin	0.04	0	0	0	0	0	0	0	0	0	0	1	1	3	1.66667	0.666667	0	0	0	0	0	-
Rifampicin	40	8	8	11	9	1	5	8	10	7.66667	1.45297	27	25	24	25.3333	0.881917	6	6	7	6.33333	0.333333	0.104706
Rifampicin	4	0	0	0	0	0	0	0	0	0	0	7	6	5	6	0.57735	0	0	0	0	0	-
Bacitracin	40	10	10	10	10	0	13	12	10	11.6667	0.881917	22	22	18	20.6667	1.33333	10	10	9	9.66667	0.333333	0.42265
Bacitracin	4	3	1	2	2	0.57735	1	1	2	1.33333	0.333333	10	10	7	9	1	2	1	1	1.33333	0.333333	0.386809
Teicoplanin	40	19	21	20	20	0.57735	19	19	16	18	1	24	25	22	23.6667	0.881917	20	21	19	20	0.57735	1
Teicoplanin	4	12	11	12	11.6667	0.333333	10	11	10	10.3333	0.333333	15	15	13	14.3333	0.666667	12	11	12	11.6667	0.333333	1
Teicoplanin	0.4	3	3	2	2.66667	0.333333	2	2	2	2	0	6	5	4	5	0.57735	3	3	3	3	0	0.42265
Imipenem	40	10	13	13	12	1	23	23	27	24.3333	1.33333	37	37	35	36.3333	0.666667	26	29	29	28	1	0.000347891
Imipenem	4	0	0	0	0	0	0	0	0	0	0	10	8	12	10	1.1547	4	7	6	5.66667	0.881917	0.0233755
Meropenem	40	8	9	10	9	0.57735	13	13	12	12.6667	0.333333	29	29	27	28.3333	0.666667	21	21	20	20.6667	0.333333	0.000275816
Penicillin	100	5	6	9	6.66667	1.20185	9	8	9	8.66667	0.333333	31	29	17	25.6667	4.37163	13	13	12	12.6667	0.333333	0.0304284
Ampicillin	200	8	7	8	7.66667	0.333333	12	11	11	11.3333	0.333333	37	37	21	31.6667	5.33333	18	18	18	18	0	0.00103896
Ampicillin	20	0	0	0	0	0	0	0	0	0	0	16	19	0	11.6667	5.89727	0	0	0	0	0	-
TK008 and complements
		J1929					DT1025					DT3017					TK008 (sco4934-)						TK010 (sco4934-: pTAK32)							TK015 (sco4934-: pIJ10257)
		Zone of inhibition (mm)					Zone of inhibition (mm)					Zone of inhibition (mm)					Zone of inhibition (mm)					vs J1929	Zone of inhibition (mm)						vs TK008	Zone of inhibition (mm)					vs TK008
Antibiotic	conc (μg/disc)	1	2	3	Average	SEM	1	2	3	Average	SEM	1	2	3	Average	SEM	1	2	3	Average	SEM	p-value	1	2	3	4	Average	SEM	p-value	1	2	3	Average	SEM	p-value
and	40	12	12	14	12.6667	0.666667	21	20	18	19.6667	0.881917	37	37	37	37	0	30	29	29	29.3333	0.333333	0.000223018	22	25	19	20	21.5	1.32288	0.00755586	27	25	24	25.3333	0.881917	0.0326719
Imipenem	4	6	6	7	6.33333	0.333333	12	13	13	12.6667	0.333333	29	29	29	29	0	23	17	19	19.6667	1.76383	0.0145357	12	15	12	12	12.75	0.75	0.0425979	21	17	16	18	1.52753	0.515275
Imipenem	0.4	0	0	0	0	0	0	0	0	0	0	18	16	18	17.3333	0.666667	13	10	11	11.3333	0.881917	0.00600091	10	7	8	7	8	0.707107	0.0391832	10	11	6	9	1.52753	0.272469
Meropenem	40	8	8	9	8.33333	0.333333	15	14	15	14.6667	0.333333	29	27	26	27.3333	0.881917	19	19	20	19.3333	0.333333	1.9992e-05	14	14	13	13	13.5	0.288675	9.59416e-05	17	17	16	16.6667	0.333333	0.00481268
Meropenem	4	3	1	4	2.66667	0.881917	7	8	10	8.33333	0.881917	20	17	20	19	1	11	11	11	11	0	0.0110153	7	7	8	8	7.5	0.288675	0.0012077	10	11	7	9.33333	1.20185	0.29986
Penicillin	100	6	4	6	5.33333	0.666667	3	2	9	4.66667	2.18581	13	16	15	14.6667	0.881917	12	14	14	13.3333	0.666667	0.00105756	7	9	10	9	8.75	0.629153	0.00493441	13	11	9	11	1.1547	0.172665
Ampicillin	200	2	3	5	3.33333	0.881917	2	1	4	2.33333	0.881917	0	29	31	20	10.0167	10	9	10	9.66667	0.333333	0.0108954	3	4	8	7	5.5	1.19024	0.0350205	10	5	6	7	1.52753	0.219259
Ampicillin	20	0	0	0	0	0	0	0	0	0	0	0	19	23	14	7.0946	0	0	0	0	0	-	0	0	0	0	0	0	-	0	0	0	0	0	-
Ampicillin	2	0	0	0	0	0	0	0	0	0	0	0	11	15	8.66667	4.48454	0	0	0	0	0	-	0	0	0	0	0	0	-	0	0	0	0	0	-
TK006 and complements
		J1929					DT1025					DT3017					TK006 (sco4847-)									TK013 (sco4847-:pTAK30)							TK016 (sco4847-:pIJ10257)
		Zone of inhibition (mm)			AVERAGE	SEM	Zone of inhibition (mm)			AVERAGE	SEM	Zone of inhibition (mm)			AVERAGE	SEM	Zone of inhibition (mm)						AVERAGE	SEM	vs J1929	Zone of inhibition (mm)				AVERAGE	SEM	vs TK006	Zone of inhibition (mm)			AVERAGE	SEM	vs TK006
Antibiotic	conc (μg/disc)	1	2	3			1	2	3			1	2	3			1	2	3	4	5	6			p-value	1	2	3	4			p-value	1	2	3			p-value
Vancomycin	40	0	0	0	0	0	1	2	2	1.66667	0.333333	31	31	29	30.3333	0.666667	0	0.5	1	2	2	2	1.25	0.508265	0.0176959	0	0	1	0	0.25	0.25	0.0520578	0	1	1	0.666667	0.333333	0.278479
Vancomycin	4	0	0	0	0	0	0	0	0	0	0	29	28	27	28	0.57735	0	0	0	0	0	0	0	0	-	0	0	0	0	0	0	-	0	0	0	0	0	-
Vancomycin	0.4	0	0	0	0	0	0	0	0	0	0	25	25	26	25.3333	0.333333	0	0	0	0	0	0	0	0	-	0	0	0	0	0	0	-	0	0	0	0	0	-
Vancomycin	0.04	0	0	0	0	0	0	0	0	0	0	23	23	23	23	0	0	0	0	0	0	0	0	0	-	0	0	0	0	0	0	-	0	0	0	0	0	-
Rifampicin	40	8	8	11	9	1	5	8	10	7.66667	1.45297	27	25	24	25.3333	0.881917	11	10	10	12	11	11	10.8333	0.434613	0.200993	7	4	7	-	6	1	0.0309379	6	3	7	5.33333	1.20185	0.0374378
Rifampicin	4	0	0	0	0	0	0	0	0	0	0	7	6	5	6	0.57735	0	0	0	0	0	0	0	0	-	0	0	0	0	0	0	-	0	0	0	0	0	-
Bacitracin	40	12	12	12	12	0	12	12	12	12	0	19	20	19	19.3333	0.333333	13	12	13	12	10	13	12.1667	0.674949	0.741154	12	12	12	-	12	0	0.741154	12	13	11	12	0.57735	0.833128
Bacitracin	4	0.5	2	2	1.5	0.5	1	0.5	2	1.16667	0.440959	6	6	5	5.66667	0.333333	2	2	1	2	1	2	1.66667	0.298142	0.780577	1	1	1	-	1	0	0.025031	2	1	0.5	1.16667	0.440959	0.382593
Teicoplanin	40	18	18	20	18.6667	0.666667	20	18	20	19.3333	0.666667	22	24	23	23	0.57735	19	19	20	19	19	19	19.1667	0.235702	0.534965	18	16	18	-	17.3333	0.666667	0.102729	18	18	18	18	0	0.000916748
Teicoplanin	4	10	10	11	10.3333	0.333333	9	9	11	9.66667	0.666667	13	15	15	14.3333	0.666667	9	10	12	10	11	11	10.5	0.60553	0.768025	10	9	10	-	9.66667	0.333333	0.170224	11	9	11	10.3333	0.666667	0.844362
Teicoplanin	0.4	0	0	0	0	0	0	0	0	0	0	4	3	5	4	0.57735	0	0	0	0	0	0	0	0	-	0	0	0	-	0	0	-	0	0	0	0	0	-
Imipenem	40	7	8	5	6.66667	0.881917	20	21	21	20.6667	0.333333	41	37	41	39.6667	1.33333	27	27	27	25	28	28	27	0.632456	0.000212668	18	17	19	17	17.75	0.478714	1.60253e-06	27	28	30	28.3333	0.881917	0.268133
Imipenem	4	0	0	0	0	0	12	14	14	13.3333	0.666667	29	33	33	31.6667	1.33333	17	16	16	18	18	19	17.3333	0.699206	3.55276e-07	12	10	12	12	11.5	0.5	5.05131e-05	19	15	16	16.6667	1.20185	0.646903
Imipenem	0.4	0	0	0	0	0	0	0	0	0	0	25	27	27	26.3333	0.666667	0	0	0	0	0	0	0	0	-	0	0	0	0	0	0	-	0	0	0	0	0	-
Imipenem	0.04	0	0	0	0	0	0	0	0	0	0	19	23	15	19	2.3094	0	0	0	0	0	0	0	0	-	0	0	0	0	0	0	-	0	0	0	0	0	-
Meropenem	40	5	7	5	5.66667	0.666667	12	11	12	11.6667	0.333333	30	33	29	30.6667	1.20185	16	18	15	17	17	17	16.6667	0.596285	0.000253651	12	10	12	10	11	0.57735	0.000209761	16	15	16	15.6667	0.333333	0.107151
Meropenem	4	0	0	0	0	0	5	6	5	5.33333	0.333333	25	23	23	23.6667	0.666667	5	7	5	8	8	9	7	0.966092	0.000152057	3	3	3	3	3	0	0.00205852	5	6	5	5.33333	0.333333	0.0660605
Meropenem	0.4	0	0	0	0	0	0	0	0	0	0	10	12	15	12.3333	1.45297	0	0	0	0	0	0	0	0	-	0	0	0	0	0	0	-	0	0	0	0	0	-
Penicillin	100	15	15	17	15.6667	0.666667	15	17	16	16	0.57735	35	33	33	33.6667	0.666667	20	20	20	19	19	20	19.6667	0.298142	0.0187441	15	15	17	15	15.5	0.5	0.00142126	22	18	22	20.6667	1.33333	0.532748
Penicillin	10	0	2	0	0.666667	0.666667	3	7	7	5.66667	1.33333	29	23	25	25.6667	1.76383	8	10	6	10	9	12	9.16667	1.17851	0.000123544	3	0	8	8	4.75	1.97379	0.106787	8	9	9	8.66667	0.333333	0.596623
Penicillin	1	0	0	0	0	0	0	0	0	0	0	19	19	19	19	0	0	0	0	0	0	0	0	0	-	0	0	0	0	0	0	-	0	0	0	0	0	-
Penicillin	0.1	0	0	0	0	0	0	0	0	0	0	10	7	4	7	1.73205	0	0	0	0	0	0	0	0	-	0	0	0	0	0	0	-	0	0	0	0	0	-
Ampicillin	200	0	0	0	0	0	0	0	0	0	0	24	26	28	26	1.1547	10	11	9	11	10	10	10.1667	0.434613	4.74362e-07	6	3	7	-	5.33333	1.20185	0.0488723	9	8	8	8.33333	0.333333	0.0087311
